# Supplementary material for: Toxicity, Response and Survival in Older Patients with Metastatic Melanoma Treated with Checkpoint Inhibitors
Source: Cancers (Basel). 2021 Jun 5;13(11):2826. doi: 10.3390/cancers13112826 (PMC8201158; doi:10.3390/cancers13112826)
Supplement: Supplementary file 1 [file cancers-13-02826-s001.zip]

Archive with 1 entries (1 files):
- cancers-1170288-supplementary.pdf
